# Supplementary material for: Molecular Landscape of Advanced Endometrial Cancer: Exploratory Analyses at Modena Cancer Center (MEMO)
Source: Int J Mol Sci. 2026 Jan 22;27(2):1096. doi: 10.3390/ijms27021096 (PMC12842487; doi:10.3390/ijms27021096)
Supplement: Supplementary file 1 [file ijms-27-01096-s001.zip]

Archive with 1 entries (1 files):
- ijms-4009611-supplementary.pdf
